# Supplementary material for: Colorimetric Chemosensor for Cu2+ and Fe3+ Based on a meso-Triphenylamine-BODIPY Derivative
Source: Sensors (Basel). 2023 Aug 7;23(15):6995. doi: 10.3390/s23156995 (PMC10422517; doi:10.3390/s23156995)
Supplement: Supplementary file 1 [file sensors-23-06995-s001.zip]

Archive with 1 entries (1 files):
- sensors-2523456-supplementary.pdf
